# Supplementary material for: Review of Anhoplocampa Wei (Hymenoptera, Tenthredinidae), with description of a new species and a new combination
Source: Zookeys. 2011 Dec 23;(159):81–90. doi: 10.3897/zookeys.159.2476 (PMC3253638; doi:10.3897/zookeys.159.2476)
Supplement: XML Treatment for Anhoplocampa [file zookeys.159.2476-treatment1.xml]

<!DOCTYPE tp:taxon-treatment
  PUBLIC "-//TaxonX//DTD Taxonomic Treatment Publishing DTD v0 20100105//EN" "tax-treatment-NSO.dtd">
<tp:taxon-treatment xmlns:tp="http://www.plazi.org/taxpub"><tp:treatment-meta><mixed-citation publication-type="journal"><person-group><name><surname>Wei</surname><given-names>Meicai</given-names></name><name><surname>Niu</surname><given-names>Gengyun</given-names></name></person-group><article-title>Review of 
                    <italic>Anhoplocampa</italic> Wei (Hymenoptera, Tenthredinidae), with description of a new species and a new combination
                </article-title><source>Zookeys</source><day>23</day><month>12</month><year>2011</year><volume>2011</volume><issue>159</issue><fpage>81</fpage><lpage>90</lpage><pub-id pub-id-type="doi">10.3897/zookeys.159.2476</pub-id></mixed-citation></tp:treatment-meta><tp:nomenclature><tp:taxon-name>
                        <tp:taxon-name-part taxon-name-part-type="genus">Anhoplocampa</tp:taxon-name-part>
                    <object-id xmlns:xlink="http://www.w3.org/1999/xlink" xlink:type="simple">http://species-id.net/wiki/Anhoplocampa</object-id>
                    </tp:taxon-name><tp:taxon-authority>Wei, 1998</tp:taxon-authority><tp:nomenclature-citation-list><tp:nomenclature-citation><tp:taxon-name>Anhoplocampa</tp:taxon-name><comment> Wei, 1998: 14. Type species: <italic><tp:taxon-name>Anhoplocampa fumosa</tp:taxon-name></italic> Wei, 1998, by original designation.</comment></tp:nomenclature-citation><!--PageBreak--></tp:nomenclature-citation-list></tp:nomenclature><tp:treatment-sec sec-type="Description"><title>Description.</title><p>Body length 7–11 mm. Clypeus flat, anterior margin emarginated (<xref ref-type="fig" rid="F2">Fig. 10</xref>); malar space about as long as diameter of lateral ocellus; eyes small, distance between eyes at level of antennal sockets (toruli) 1.2–1.8 × greatest diameter of eye; supraantennal area distinctly protruding between antennal sockets; frontal area surrounded by strong carinae (<xref ref-type="fig" rid="F1">Figs 2</xref>, <xref ref-type="fig" rid="F2">8</xref>, <xref ref-type="fig" rid="F3">16</xref>), upper margin of lateral fovea carinate; occipital carina absent; left mandible in lateral view with swollen base, narrowing to thin blade-like apex (similar to <xref ref-type="bibr" rid="B1">Benson 1958</xref>, fig. 380). Head weakly dilated behind eyes in dorsal view (<xref ref-type="fig" rid="F1">Figs 2</xref>, <xref ref-type="fig" rid="F2">8</xref>, <xref ref-type="fig" rid="F3">16</xref>). Antenna long and slender, basal two antennomeres short, much broader than long, third antennomere clearly shorter than fourth antennomere, other flagellomeres subequal in length. Prepectus lanceolate, distinct, about 3 × longer than wide (<xref ref-type="fig" rid="F1">Fig. 3</xref>); epicnemium narrow, strongly elevated, furrow between epicnemium and mesepisternum deep and broad in entire length, strongly curved in upper part across upper 0.10 of mesepisternum (<xref ref-type="fig" rid="F1">Figs 3</xref>, <xref ref-type="fig" rid="F2">9</xref>). Inner tibial spur of front leg bifid apically, much longer than outer spur. Hind tibia with longitudinal furrow on outer side, tibial spurs short, 1.1–1.3 × apical breadth of tibia; hind tarsus about 0.8 × length of hind tibia; metabasitarsus about 1.1 × length of following 3 tarsomeres together; claw without basal lobe, inner tooth large, slightly shorter than or about as long as outer tooth (<xref ref-type="fig" rid="F1">Figs 4</xref>, <xref ref-type="fig" rid="F2">11</xref>, <xref ref-type="fig" rid="F3">15</xref>). Forewing with a distinct dark band below pterostigma, vein R+M longer than cu-a, Sc slightly basad apex of vein 1M; vein 2r1 absent; vein 1M strongly convergent toward pterostigma with 1m-cu; cell 2Rs subequal to 1Rs in length and about 2 × as long as broad; 2m-cu joining cell 2Rs at basal 0.20–0.25; cell 1R1 about as long as broad, cell 2M longer than broad; vein 2A+3A meeting 1A at basal 0.3, basal anal cell closed; cu-a meeting cell 1M at about middle to basal 0.4 (<xref ref-type="fig" rid="F1">Figs 1</xref>, <xref ref-type="fig" rid="F2">7</xref>, <xref ref-type="fig" rid="F3">14</xref>). Hind wing with cells Rs and M closed, anal cell closed, petiole of anal cell as long as width of anal cell and subequal to vein cu-a (<xref ref-type="fig" rid="F1">Figs 1</xref>, <xref ref-type="fig" rid="F2">7</xref>). Cerci usually slender (<xref ref-type="fig" rid="F1">Figs 5</xref>, <xref ref-type="fig" rid="F2">12</xref>, <xref ref-type="fig" rid="F3">17</xref>). Ovipositor sheath not longer than middle tibia, apical section of sheath with 3 processes in dorsal view, scopae distinct (<xref ref-type="fig" rid="F1">Figs 5</xref>, <xref ref-type="fig" rid="F2">12</xref>, <xref ref-type="fig" rid="F3">17</xref>). Lancet with or without ctenidia, without stout annular setae, serrulae without denticles (<xref ref-type="fig" rid="F1">Figs 6</xref>, <xref ref-type="fig" rid="F2">13</xref>, <xref ref-type="fig" rid="F3">18</xref>).</p></tp:treatment-sec><tp:treatment-sec sec-type="Distribution"><title>Distribution.</title><p>China (Yunnan, Sichuan, Henan).</p></tp:treatment-sec><tp:treatment-sec sec-type="Remarks"><title>Remarks.</title><p><italic><tp:taxon-name>Anhoplocampa</tp:taxon-name></italic> Wei, 1998 is similar to <italic><tp:taxon-name>Trichiocampus</tp:taxon-name></italic> Hartig, 1837 and <italic><tp:taxon-name>Priophorus</tp:taxon-name></italic> Dahlbom, 1835 but differs from those two genera by the very narrow and strongly elevated epicnemium; presence of a broad, deep furrow between the epicnemium and mesepisternum, strongly curved in the upper part of the mesepisternum; prepectus distinct; front wall and upper margin of the lateral fovea strongly carinate; left mandible in lateral view with a swollen base and a thin blade-like apex; vein R+M in forewing longer than cu-a; apical sheath with large scopae; cerci long and slender; forewing with a dark band below pterostigma; petiole of hind anal cell as long as width of anal cell; as well, in <italic><tp:taxon-name>Trichiocampus</tp:taxon-name></italic> and other <tp:taxon-name>Cladiini</tp:taxon-name> the vein 1M meets vein R close to the point where Rs+M meets R+M; vein 1M is far removed from that point in <italic><tp:taxon-name>Anhoplocampa</tp:taxon-name></italic>.</p><!--PageBreak--><p><italic><tp:taxon-name>Anhoplocampa</tp:taxon-name></italic> differs from <italic><tp:taxon-name>Hoplocampa</tp:taxon-name></italic> Hartig, 1837 by the much larger body; antenna longer than the abdomen with the scape and pedicel much broader than long; forewing with a dark band below pterostigma and vein 2r absent; petiole of anal cell of hind wing not longer than cu-a; left mandible in lateral view with a swollen base and a thin blade-like apex; epicnemium very narrow and strongly elevated, with a broad and deep furrow between the epicnemium and mesepisternum, strongly curved in the upper part of the mesepisternum; supraclypeal area strongly protruding between antennal sockets and distance between antennal sockets distinctly narrower than the inner orbit at the same level; frontal walls strongly carinate; and ovipositor sheath shorter than middle tibia and with distinct scopae.</p><p><italic><tp:taxon-name>Anhoplocampa</tp:taxon-name></italic> is also somewhat similar to <italic><tp:taxon-name>Renonerva</tp:taxon-name></italic> Wei &amp; Nie (<xref ref-type="bibr" rid="B5">Wei and Nie 1998</xref>) sharing the narrow and strongly elevated epicnemium with a deep and broad furrow between epicnemium and mesepisternum, but <italic><tp:taxon-name>Anhoplocampa</tp:taxon-name></italic> differs from the latter by the robust body and stout antenna; the distinctly emarginated clypeus; malar space about as long as diameter of middle ocellus; prepectus distinct; cerci not linear; forewing with a dark band below pterostigma, vein 2r1 absent, 2A+3A on forewing straight and the basal anal cell open; the hind basitarsus longer than the following three tarsomeres together; ovipositor sheath with distinct scopae; lancet not strongly reduced and lamnium not shorter than radix.</p><p><italic><tp:taxon-name>Anhoplocampa</tp:taxon-name></italic> differs from <italic><tp:taxon-name>Hemichroa</tp:taxon-name></italic> Stephens, 1835 in the very narrow and strongly elevated epicnemium; presence of a broad, deep furrow between the epicnemium and mesepisternum, strongly curved in the upper part of the mesepisternum; front wall and upper margin of the lateral fovea strongly carinate; left mandible in lateral view with a swollen base and a thin blade-like apex; apical sheath with large scopae; forewing with a dark band below pterostigma, vein 2r1 absent and the middle petiole of anal cell on forewing shorter than vein R+M.</p><p><italic><tp:taxon-name>Anhoplocampa</tp:taxon-name></italic> also shares some characters with <italic><tp:taxon-name>Pristiphora</tp:taxon-name></italic> Latreille, 1810, for example the bladelike mandibles and the apical sheath with distinct scopae. But <italic><tp:taxon-name>Anhoplocampa</tp:taxon-name></italic> differs from <italic><tp:taxon-name>Pristiphora</tp:taxon-name></italic> by the very narrow and strongly elevated epicnemium; presence of a broad, deep furrow between the epicnemium and mesepisternum; front wall and upper margin of the lateral fovea strongly carinate; the forewing with a dark band below pterostigma, the vein 2A+3A curved up and meeting 1A and therefore the basal anal cell closed.</p><p>Three species of <italic><tp:taxon-name>Anhoplocampa</tp:taxon-name></italic> are now known. They can be identified with the following key.</p><sec sec-type="Key to species of Anhoplocampa Wei"><title>Key to species of <tp:taxon-name>Anhoplocampa</tp:taxon-name> Wei</title><table-wrap content-type="key" position="float" orientation="portrait"><table><tbody><tr><td rowspan="1" colspan="1">1</td><td rowspan="1" colspan="1">Clypeus deeply incised to about 0.5 × length of clypeus (<xref ref-type="fig" rid="F2">Fig. 10</xref>); postocellar area and temple flat (<xref ref-type="fig" rid="F2">Fig. 8</xref>); cerci not extending to end of sheath in dorsal view (<xref ref-type="fig" rid="F2">Fig. 12</xref>); forewing with a not strongly defined cross band posterior of pterostigma (<xref ref-type="fig" rid="F2">Fig. 7</xref>); head, antenna, mesothorax dorsally, abdomen<!--PageBreak--> entirely, and all tibiae and tarsi reddish brown; cu-a of fore wing meeting cell 1M at about middle (<xref ref-type="fig" rid="F2">Fig. 7</xref>); upper half of mesepisternum distinctly microsculptured (<xref ref-type="fig" rid="F2">Fig. 9</xref>); lateral furrows of postocellar area deep and broad (<xref ref-type="fig" rid="F2">Fig. 8</xref>); lancet slender, with 16 serrulae and 14 annuli, annuli without ctenidia (<xref ref-type="fig" rid="F2">Fig 13</xref>). Yunnan</td><td rowspan="1" colspan="1"><italic><tp:taxon-name>Anhoplocampa yunanensis</tp:taxon-name></italic></td></tr><tr><td rowspan="1" colspan="1">–</td><td rowspan="1" colspan="1">Clypeus shallowly incised to about 0.25 × length of clypeus; postocellar area declined posteriorly, temple distinctly convex (<xref ref-type="fig" rid="F1">Figs 2</xref>, <xref ref-type="fig" rid="F3">16</xref>); apex of cercus extending clearly beyond apex of sheath in dorsal view (<xref ref-type="fig" rid="F1">Figs 5</xref>, <xref ref-type="fig" rid="F3">17</xref>); cross band posterior of pterostigma dark, sharply defined (<xref ref-type="fig" rid="F1">Figs 1</xref>, <xref ref-type="fig" rid="F3">14</xref>); at least apical half of antenna, most of mesothorax dorsally, abdomen except 2<sup>nd</sup> tergite, hind tibia and tarsus entirely black; cu-a of fore wing meeting cell 1M at about basal 0.4 (<xref ref-type="fig" rid="F1">Figs 1</xref>, <xref ref-type="fig" rid="F3">14</xref>); mesepisternum strongly shiny, without microsculpture (<xref ref-type="fig" rid="F1">Fig. 3</xref>); lateral furrows of postocellar area very fine or narrow (<xref ref-type="fig" rid="F1">Figs 2</xref>, <xref ref-type="fig" rid="F3">16</xref>); lancet short, with 9 serrulae and 8 annuli, annuli with ctenidia (<xref ref-type="fig" rid="F1">Figs 6</xref>, <xref ref-type="fig" rid="F3">18</xref>)</td><td rowspan="1" colspan="1">2</td></tr><tr><td rowspan="1" colspan="1">2</td><td rowspan="1" colspan="1">Antenna entirely black (<xref ref-type="fig" rid="F3">Fig. 14</xref>); labrum, supraclypeal area and frons black; prescutum entirely black; middle tibia and middle tarsus pale brown; posterior half of postocellar area strongly declined (<xref ref-type="fig" rid="F3">Fig. 16</xref>); frontal basin longer than broad, deep, 0.5 × as deep as width of basin; distance between eyes at level of antennal sockets 1.5 × wider than greater diameter of eye; anterior part of the deep brown band on forewing almost as broad as length of pterostigma (<xref ref-type="fig" rid="F3">Fig. 14</xref>); lancet with teeth of 1<sup>st</sup> ctenidium obtuse (<xref ref-type="fig" rid="F3">Fig. 18</xref>). Sichuan</td><td rowspan="1" colspan="1"><italic><tp:taxon-name>Anhoplocampa fumosa</tp:taxon-name></italic></td></tr><tr><td rowspan="1" colspan="1">–</td><td rowspan="1" colspan="1">Antenna with basal half reddish brown, apical half black (<xref ref-type="fig" rid="F1">Fig. 1</xref>); head orange except for obscure dark band across postocellar area (<xref ref-type="fig" rid="F1">Fig. 2</xref>); anterior 0.6 of prescutum reddish brown (<xref ref-type="fig" rid="F1">Fig. 1</xref>); middle tibia and tarsus black brown; posterior half of postocellar area weakly declined; frontal basin broader than long, very shallow, 0.13 × as deep as width of basin (<xref ref-type="fig" rid="F1">Fig. 2</xref>); distance between eyes at level of antennal sockets 1.2 × wider than greater diameter of eye; anterior part of the deep brown band on forewing about as broad as 0.5 × length of pterostigma (<xref ref-type="fig" rid="F1">Fig. 1</xref>); lancet with teeth of 1<sup>st</sup> ctenidium acute (<xref ref-type="fig" rid="F1">Fig. 6</xref>). Henan</td><td rowspan="1" colspan="1"><italic><tp:taxon-name>Anhoplocampa bicoloricornis</tp:taxon-name></italic></td></tr></tbody></table></table-wrap></sec></tp:treatment-sec><tp:treatment-sec><!--Section generated to contain objects referenced in tp:taxon-treatment.--><fig id="F2" position="float" orientation="portrait"><label>Figures 7–13.</label><caption><p><italic><tp:taxon-name>Anhoplocampa yunanensis</tp:taxon-name></italic> (Haris &amp; Roller, 1999) comb. n., specimen from Xiaozhongdian, Yunnan <bold>7</bold> Adult female, dorsal view (scale bar = 1mm) <bold>8</bold> Head, dorsal view <bold>9</bold> Prepectus, epicnemium and dorsal part of mesepisternum <bold>10</bold> Clypeus <bold>11</bold> Claw <bold>12</bold> Cerci and apical sheath, dorsal view <bold>13</bold> Lancet</p></caption><graphic xmlns:xlink="http://www.w3.org/1999/xlink" xlink:href="ZooKeys-159-081-g002.jpg" position="float" orientation="portrait" xlink:type="simple"/></fig><fig id="F1" position="float" orientation="portrait"><label>Figures 1–6.</label><caption><p><italic><tp:taxon-name>Anhoplocampa bicoloricornis</tp:taxon-name></italic> sp. n., holotype <bold>1</bold> Adult female, dorsal view (scale bar = 1mm) <bold>2</bold> Head, dorsal view <bold>3</bold> Prepectus, epicnemium and dorsal part of mesepisternum <bold>4</bold> Claw <bold>5</bold> Cerci and apical sheath, dorsal view <bold>6</bold> Lancet</p></caption><graphic xmlns:xlink="http://www.w3.org/1999/xlink" xlink:href="ZooKeys-159-081-g001.jpg" position="float" orientation="portrait" xlink:type="simple"/></fig><fig id="F3" position="float" orientation="portrait"><label>Figures 14–18.</label><caption><p><italic><tp:taxon-name>Anhoplocampa fumosa</tp:taxon-name></italic> Wei, 1998, holotype <bold>14</bold> Adult female, dorsal view (scale bar = 1mm) <bold>15</bold> Claw <bold>16</bold> Head, dorsal view <bold>17</bold> Cerci and apical sheath, dorsal view <bold>18</bold> Lancet</p></caption><graphic xmlns:xlink="http://www.w3.org/1999/xlink" xlink:href="ZooKeys-159-081-g003.jpg" position="float" orientation="portrait" xlink:type="simple"/></fig></tp:treatment-sec><ref-list><ref id="B1"><mixed-citation xmlns:xlink="http://www.w3.org/1999/xlink" xlink:type="simple"><person-group><name name-style="western"><surname>Benson</surname><given-names>RB</given-names></name></person-group> (<year>1958</year>)<source> Hymenoptera Symphyta, Tenthredinidae. Handbooks for the Identification of British Insects 6(2c): 139–258.</source></mixed-citation></ref><ref id="B5"><mixed-citation xmlns:xlink="http://www.w3.org/1999/xlink" xlink:type="simple"><person-group><name name-style="western"><surname>Wei</surname><given-names>M</given-names></name><name name-style="western"><surname>Nie</surname><given-names>H</given-names></name></person-group> (<year>1998</year>)<article-title> New genera and species of Nematidae of West China (Hymenoptera: Tenthredinidae).</article-title><source>Journal of Central South University </source><volume>18</volume> (<issue>1</issue>): <fpage>14</fpage>-<lpage>19</lpage>.</mixed-citation></ref></ref-list></tp:taxon-treatment>
