# Supplementary material for: Review of Anhoplocampa Wei (Hymenoptera, Tenthredinidae), with description of a new species and a new combination
Source: Zookeys. 2011 Dec 23;(159):81–90. doi: 10.3897/zookeys.159.2476 (PMC3253638; doi:10.3897/zookeys.159.2476)
Supplement: XML Treatment for Anhoplocampa bicoloricornis [file zookeys.159.2476-treatment2.xml]

<!DOCTYPE tp:taxon-treatment
  PUBLIC "-//TaxonX//DTD Taxonomic Treatment Publishing DTD v0 20100105//EN" "tax-treatment-NSO.dtd">
<tp:taxon-treatment xmlns:tp="http://www.plazi.org/taxpub"><tp:treatment-meta><mixed-citation publication-type="journal"><person-group><name><surname>Wei</surname><given-names>Meicai</given-names></name><name><surname>Niu</surname><given-names>Gengyun</given-names></name></person-group><article-title>Review of 
                    <italic>Anhoplocampa</italic> Wei (Hymenoptera, Tenthredinidae), with description of a new species and a new combination
                </article-title><source>Zookeys</source><day>23</day><month>12</month><year>2011</year><volume>2011</volume><issue>159</issue><fpage>81</fpage><lpage>90</lpage><pub-id pub-id-type="doi">10.3897/zookeys.159.2476</pub-id></mixed-citation></tp:treatment-meta><tp:nomenclature><tp:taxon-name>
                        <tp:taxon-name-part taxon-name-part-type="genus">Anhoplocampa</tp:taxon-name-part>
                        <tp:taxon-name-part taxon-name-part-type="species">bicoloricornis</tp:taxon-name-part>
                    <object-id xmlns:xlink="http://www.w3.org/1999/xlink" xlink:type="simple">urn:lsid:zoobank.org:act:792A18AE-754C-4F1C-9685-BB411A50FA24</object-id>
                    <object-id xmlns:xlink="http://www.w3.org/1999/xlink" xlink:type="simple">http://species-id.net/wiki/Anhoplocampa_bicoloricornis</object-id>
                    </tp:taxon-name><tp:taxon-status xmlns:xlink="http://www.w3.org/1999/xlink" xlink:type="simple">sp. n.</tp:taxon-status><xref ref-type="fig" rid="F1">Figs 1–6</xref></tp:nomenclature><tp:treatment-sec sec-type="Description"><title>Description.</title><p><bold>Female</bold> (holotype, <xref ref-type="fig" rid="F1">Fig. 1</xref>). Body length 9 mm (excluding antenna, cerci and sheath). Head orange, extreme narrow margin of antennal socket and a transverse band over ocelli black, apical half of antenna black; thorax and abdomen black, pronotum except lower corners, anterior 0.6 of prescutum and anterior corner of lateral lobe of scutum orange; 2<sup>nd</sup> abdominal tergite entirely and a spot near spiracle of 3<sup>rd</sup> tergite pale brown; <!--PageBreak-->legs black, tibia and tarsus of fore leg yellow brown. Wings hyaline, vein C except for both ends pale brown, other veins and pterostigma black brown, anterior breadth of sharply defined smoky macula on forewing about half length of pterostigma. Body hairs brown.</p><p>Body shiny, without distinct punctures and microsculptures. Clypeus shallowly and roundly emarginated to about 0.25 length of clypeus; malar space slightly longer than diameter of lateral ocellus; postocellar area 2 × as broad as long, with a shallow and broad middle furrow, posterior half of postocellar area weakly declined; postocellar furrow distinct; lateral furrows very shallow, weakly curved; temple weakly bulged; frontal basin shallow, 1.3 × broader than long, with depth about 0.13 × breadth of basin; frontal walls broad, strongly elevated (<xref ref-type="fig" rid="F1">Fig. 2</xref>); distance between eyes at level of antennal sockets 1.2 × wider than greater diameter of eye. Antenna slender, as long as body, slightly tapering towards apex (<xref ref-type="fig" rid="F1">Fig. 1</xref>). Prepectus, epicnemium and dorsal part of mesepisternum as <xref ref-type="fig" rid="F1">Fig. 3</xref>. Claw with inner tooth hardly shorter and distinctly broader than outer tooth (<xref ref-type="fig" rid="F1">Fig. 4</xref>). Forewing: cell 2Rs slightly longer than 1Rs, vein cu-a joining cell 1M at basal 0.43. Cerci and apical sheath in dorsal view as <xref ref-type="fig" rid="F1">Fig. 5</xref>, cerci about 5.5 × as long as broad. Lancet with 8 annuli and 9 serrulae, 1<sup>st</sup> annulus with distinct annular teeth (<xref ref-type="fig" rid="F1">Fig. 6</xref>).</p><p><bold>Male.</bold> Unknown.</p><fig id="F1" position="float" orientation="portrait"><label>Figures 1–6.</label><caption><p><italic><tp:taxon-name>Anhoplocampa bicoloricornis</tp:taxon-name></italic> sp. n., holotype <bold>1</bold> Adult female, dorsal view (scale bar = 1mm) <bold>2</bold> Head, dorsal view <bold>3</bold> Prepectus, epicnemium and dorsal part of mesepisternum <bold>4</bold> Claw <bold>5</bold> Cerci and apical sheath, dorsal view <bold>6</bold> Lancet</p></caption><graphic xmlns:xlink="http://www.w3.org/1999/xlink" xlink:href="ZooKeys-159-081-g001.jpg" position="float" orientation="portrait" xlink:type="simple"/></fig></tp:treatment-sec><tp:treatment-sec sec-type="Distribution"><title>Distribution.</title><p>China (Henan Province).</p></tp:treatment-sec><tp:treatment-sec sec-type="Etymology"><title>Etymology.</title><p>The new species is named after the color of the antenna.</p></tp:treatment-sec><tp:treatment-sec sec-type="Holotype"><title>Holotype.</title><p>♀, China: Henan Province, Songxian, Baiyunshan, 1800 m, 2001.VI.2, Zhong Yihai leg. (CSCS).</p></tp:treatment-sec><tp:treatment-sec sec-type="Remarks"><title>Remarks.</title><p>See above key for differences between the three species of the genus.</p><!--PageBreak--></tp:treatment-sec></tp:taxon-treatment>
