# Supplementary material for: Review of Anhoplocampa Wei (Hymenoptera, Tenthredinidae), with description of a new species and a new combination
Source: Zookeys. 2011 Dec 23;(159):81–90. doi: 10.3897/zookeys.159.2476 (PMC3253638; doi:10.3897/zookeys.159.2476)
Supplement: XML Treatment for Anhoplocampa yunanensis [file zookeys.159.2476-treatment3.xml]

<!DOCTYPE tp:taxon-treatment
  PUBLIC "-//TaxonX//DTD Taxonomic Treatment Publishing DTD v0 20100105//EN" "tax-treatment-NSO.dtd">
<tp:taxon-treatment xmlns:tp="http://www.plazi.org/taxpub"><tp:treatment-meta><mixed-citation publication-type="journal"><person-group><name><surname>Wei</surname><given-names>Meicai</given-names></name><name><surname>Niu</surname><given-names>Gengyun</given-names></name></person-group><article-title>Review of 
                    <italic>Anhoplocampa</italic> Wei (Hymenoptera, Tenthredinidae), with description of a new species and a new combination
                </article-title><source>Zookeys</source><day>23</day><month>12</month><year>2011</year><volume>2011</volume><issue>159</issue><fpage>81</fpage><lpage>90</lpage><pub-id pub-id-type="doi">10.3897/zookeys.159.2476</pub-id></mixed-citation></tp:treatment-meta><tp:nomenclature><tp:taxon-name>
                        <tp:taxon-name-part taxon-name-part-type="genus">Anhoplocampa</tp:taxon-name-part>
                        <tp:taxon-name-part taxon-name-part-type="species">yunanensis</tp:taxon-name-part>
                    <object-id xmlns:xlink="http://www.w3.org/1999/xlink" xlink:type="simple">http://species-id.net/wiki/Anhoplocampa_yunanensis</object-id>
                    </tp:taxon-name><tp:taxon-authority>(Haris &amp; Roller, 1999)</tp:taxon-authority><tp:taxon-status xmlns:xlink="http://www.w3.org/1999/xlink" xlink:type="simple">comb. n.</tp:taxon-status><xref ref-type="fig" rid="F2">Figs 7–13</xref><tp:nomenclature-citation-list><tp:nomenclature-citation><tp:taxon-name>Trichiocampus yunanensis</tp:taxon-name><comment> Haris &amp; Roller, 1999: 231–232.</comment></tp:nomenclature-citation></tp:nomenclature-citation-list></tp:nomenclature><tp:treatment-sec sec-type="Description"><title>Description.</title><p><bold>Female</bold> (<xref ref-type="fig" rid="F2">Fig. 7</xref>). Body length 7 mm (excluding antenna, cerci and sheath). Body orange, extreme narrow margin of antennal socket, propleuron, parapsis of mesothorax largely, narrow posterior margin of mesoscutellum, parapsis of metanotum, posterior of metascutellum, ventral half of mesopleuron, ventral margin of metapleuron, black; legs black, apical 1/3 of fore femur, all tibiae and tarsi yellow brown. Wings hyaline, apical third weakly infuscate, vein C pale brown, other veins and pterostigma black brown, anterior breadth of a feebly defined smoky macula about half length of pterostigma. Body hairs silver brown.</p><p>Body shiny, dorsal side of pronotum distinctly punctured, dorsal half of mesopleuron distinctly microsculptured (<xref ref-type="fig" rid="F2">Fig. 9</xref>). Clypeus distinctly and roundly emarginated to about half length of clypeus (<xref ref-type="fig" rid="F2">Fig. 10</xref>); malar space about 1.15 × diameter of lateral ocellus; postocellar area flat, 2.2 × as broad as long, with a deep middle fovea and a shallow middle furrow, posterior of postocellar area not declined; postocellar furrow broad and shallow; lateral furrows deep and very broad, weakly divergent backwards; temple flat; frontal basin shallow, 1.1 × as broad as long, with depth about 0.13 × breadth of basin; frontal walls distinctly elevated, not very sharp (<xref ref-type="fig" rid="F2">Fig. 8</xref>); distance between eyes at level of antennal sockets 1.8 × wider than greater diameter of eye. Antenna stout, 1.2 × length of abdomen, much shorter than thorax and abdomen together, tapering towards apex (<xref ref-type="fig" rid="F2">Fig. 7</xref>). Prepectus, epicnemium and dorsal part of mesepisternum as <xref ref-type="fig" rid="F2">Fig. 9</xref>. Claw with inner tooth clearly shorter and slightly broader than outer tooth (<xref ref-type="fig" rid="F2">Fig. 11</xref>). Forewing: cell 2Rs slightly shorter than 1Rs, vein cu-a joining cell 1M at middle. Cerci and apical sheath in dorsal view as <xref ref-type="fig" rid="F2">Fig. 12</xref>, cerci about 3.5 × as long as broad, not beyond apex of sheath. Lancet slender, with 14 annuli and 16 serrulae, annuli simple, without annular teeth (<xref ref-type="fig" rid="F2">Fig. 13</xref>).</p><p><bold>Male.</bold> Unknown.</p><fig id="F2" position="float" orientation="portrait"><label>Figures 7–13.</label><caption><p><italic><tp:taxon-name>Anhoplocampa yunanensis</tp:taxon-name></italic> (Haris &amp; Roller, 1999) comb. n., specimen from Xiaozhongdian, Yunnan <bold>7</bold> Adult female, dorsal view (scale bar = 1mm) <bold>8</bold> Head, dorsal view <bold>9</bold> Prepectus, epicnemium and dorsal part of mesepisternum <bold>10</bold> Clypeus <bold>11</bold> Claw <bold>12</bold> Cerci and apical sheath, dorsal view <bold>13</bold> Lancet</p></caption><graphic xmlns:xlink="http://www.w3.org/1999/xlink" xlink:href="ZooKeys-159-081-g002.jpg" position="float" orientation="portrait" xlink:type="simple"/></fig></tp:treatment-sec><tp:treatment-sec sec-type="Distribution"><title>Distribution.</title><p>China (Yunnan).</p></tp:treatment-sec><tp:treatment-sec sec-type="Specimens examined"><title>Specimens examined.</title><p>1♀, holotype: “China, Yunan [Yunnan], 24-29. VI. 93, 50 km N. of Lijieng [Lijiang], Yulongshan, Nat. Res., E. Jednek, O. Sausa leg.” (HNHM); 1 female, “Xiaozhongdian, Shangri-La, Yunnan, China, alt. 3000m, 19 July 2004, Xiao Wei coll.” (CSCS).</p></tp:treatment-sec><tp:treatment-sec sec-type="Remarks"><title>Remarks.</title><p>This species is easily separated from the other <italic><tp:taxon-name>Anhoplocampa</tp:taxon-name></italic> species by the orange body; antenna stout and much shorter than body; forewing with a weak cross band below pterostigma; postocellar area not declined and with deep and broad lateral furrows; the upper half of mesopleuron distinctly microsculptured; cerci shorter; clypeus deeply incised; claw with inner tooth clearly shorter than outer tooth; cu-a of fore wing meeting cell 1M at about middle; and female lancet slender with 14 simple annuli.</p><p><xref ref-type="bibr" rid="B2">Haris and Roller (1999)</xref> placed this species in <italic><tp:taxon-name>Trichiocampus</tp:taxon-name></italic>. However, left mandible in lateral view bearing a strongly swollen base and narrowing to a thin blade-like apex<!--PageBreak-->, the long vein R+M, the narrow and strongly elevated epicnemium with a deep and strongly curved furrow, and the distinctly carinate frontal walls show that it is member of <italic><tp:taxon-name>Anhoplocampa</tp:taxon-name></italic> and does not belong to <italic><tp:taxon-name>Trichiocampus</tp:taxon-name></italic>.</p><p>The weak cross-band of the forewing, the comparatively short antenna, the short cerci, the slender lancet with simple annuli, the flat temple and postocellar area of <italic><tp:taxon-name>Anhoplocampa yunanensis</tp:taxon-name></italic> show that it is morphologically remote from <italic><tp:taxon-name>Anhoplocampa bicoloricornis</tp:taxon-name></italic> and <italic><tp:taxon-name>Anhoplocampa fumosa</tp:taxon-name></italic>.</p></tp:treatment-sec><ref-list><ref id="B2"><mixed-citation xmlns:xlink="http://www.w3.org/1999/xlink" xlink:type="simple"><person-group><name name-style="western"><surname>Haris</surname><given-names>A</given-names></name><name name-style="western"><surname>Roller</surname><given-names>L</given-names></name></person-group> (<year>1999</year>)<article-title> Four new sawfly species from Yunan (Hymenoptera: Tenthredinidae).</article-title><source>Folia Entomologica Hungarica </source><volume>60</volume>: <fpage>231</fpage>-<lpage>237</lpage>.</mixed-citation></ref></ref-list></tp:taxon-treatment>
